# Supplementary material for: Administration of 2-deoxy-D-glucose induces pyroptosis in murine breast cancer cells via cAMP/PKA/HK2 to impair tumor survival
Source: Front Immunol. 2025 Dec 3;16:1724476. doi: 10.3389/fimmu.2025.1724476 (PMC12708318; doi:10.3389/fimmu.2025.1724476)
Supplement: Supplementary file 1 [file DataSheet1.zip]

Archive with 6 entries (5 files):
- 4T1/
- 4T1/actin.jpg
- 4T1/CAS-8.jpg
- 4T1/MLKL.jpg
- 4T1/RIPK1.jpg
- 4T1/RIPK3.jpg
