# Supplementary material for: Administration of 2-deoxy-D-glucose induces pyroptosis in murine breast cancer cells via cAMP/PKA/HK2 to impair tumor survival
Source: Front Immunol. 2025 Dec 3;16:1724476. doi: 10.3389/fimmu.2025.1724476 (PMC12708318; doi:10.3389/fimmu.2025.1724476)
Supplement: Supplementary file 4 [file DataSheet4.zip]

Archive with 12 entries (12 files):
- CAS-3-4T1-2.jpg
- CAS-3-4T1-3.jpg
- CAS-3-4T1.tif
- CAS-3-EMT6-2.jpg
- CAS-3-EMT6-3.jpg
- CAS-3-EMT6.jpg
- GAPDH-4.jpg
- GAPDH-6.jpg
- GSDME-4T1(RIGHT).jpg
- GSDME-4T1-1.jpg
- GSDME-EMT6-2.jpg
- GSDME-EMT6.jpg
