# Supplementary material for: Administration of 2-deoxy-D-glucose induces pyroptosis in murine breast cancer cells via cAMP/PKA/HK2 to impair tumor survival
Source: Front Immunol. 2025 Dec 3;16:1724476. doi: 10.3389/fimmu.2025.1724476 (PMC12708318; doi:10.3389/fimmu.2025.1724476)
Supplement: Supplementary file 5 [file DataSheet5.zip]

Archive with 11 entries (9 files):
- HC11-CCK8/
- HC11-CCK8/CCK8.xlsx
- IF/
- IF/1.jpg
- IF/2.jpg
- IF/3.jpg
- IF/4.jpg
- IF/5.jpg
- IF/6.jpg
- IF/7.jpg
- IF/Project001_Series025(1).jpg
