# Supplementary material for: Administration of 2-deoxy-D-glucose induces pyroptosis in murine breast cancer cells via cAMP/PKA/HK2 to impair tumor survival
Source: Front Immunol. 2025 Dec 3;16:1724476. doi: 10.3389/fimmu.2025.1724476 (PMC12708318; doi:10.3389/fimmu.2025.1724476)
Supplement: Supplementary file 5 [file DataSheet5.zip › HC11-CCK8/CCK8.xlsx]

## Sheet: 24H
	1	2	3	4	5	6	7	8	9	10	11	12
A	0.041	0.042	0.04	0.043	0.041	0.042	0.043	0.042	0.042	0.042	0.052	0.051	450
B	0.214	1.705	1.694	1.633	1.656	1.648	0.214	1.778	0.043	0.043	0.042	0.041	450
C	0.206	1.711	1.685	1.665	1.589	1.573	0.206	1.756	0.051	0.051	0.05	0.051	450
D	0.211	1.123	1.67	1.677	1.591	1.591	0.211	1.654	0.043	0.043	0.042	0.041	450
E	0.212	1.722	1.642	1.654	1.705	1.605	0.212	1.789	0.051	0.051	0.05	0.051	450
F	0.207	1.7	1.355	1.679	1.684	1.587	0.207	1.684	0.043	0.043	0.042	0.041	450
G	0.042	0.045	0.043	0.043	0.043	0.043	0.042	0.041	0.051	0.051	0.05	0.051	450
H	0.05	0.051	0.051	0.05	0.051	0.051	0.05	0.051	0.051	0.05	0.051	0.051	450
		CON	1.25	2.5	5.7.5	10	1640	DMSO
							0.21	1.7322
		0.982131	0.974905	0.934831	0.949941	0.944685
		0.986073	0.968992	0.955853	0.905926	0.895415
		0.59979	0.959138	0.963737	0.90724	0.90724
		0.993299	0.940744	0.948627	0.982131	0.916437
		0.978846	0.752201	0.965051	0.968335	0.904612

## Sheet: 48H
	1	2	3	4	5	6	7	8	9	10	11	12
A	0.041	0.042	0.04	0.043	0.041	0.042	0.043	0.042	0.042	0.042	0.052	0.051	450
B	0.214	1.667	1.605	1.557	1.612	1.612	0.212	1.699	0.043	0.043	0.042	0.041	450
C	0.206	1.647	1.629	1.594	1.569	1.569	0.204	1.686	0.051	0.051	0.05	0.051	450
D	0.211	1.641	1.567	1.512	1.583	1.583	0.21	1.655	0.043	0.043	0.042	0.041	450
E	0.212	1.677	1.588	1.513	1.605	1.605	0.21	1.689	0.051	0.051	0.05	0.051	450
F	0.207	1.625	1.564	1.551	1.563	1.563	0.202	1.684	0.043	0.043	0.042	0.041	450
G	0.042	0.045	0.043	0.043	0.043	0.043	0.042	0.041	0.051	0.051	0.05	0.051	450
H	0.05	0.051	0.051	0.05	0.051	0.051	0.05	0.051	0.051	0.05	0.051	0.051	450
		CON	1.25	2.5	5.7.5	10	1640	DMSO
							0.2076	1.6826
		0.989424	0.94739	0.914847	0.952136	0.952136
		0.975864	0.963661	0.939932	0.922983	0.922983
		0.971797	0.921627	0.884339	0.932475	0.932475
		0.996203	0.935864	0.885017	0.94739	0.94739
		0.960949	0.919593	0.91078	0.918915	0.918915
